# Supplementary material for: Novel Aptamer-Based Small-Molecule Drug Screening Assay to Identify Potential Sclerostin Inhibitors against Osteoporosis
Source: Int J Mol Sci. 2021 Aug 2;22(15):8320. doi: 10.3390/ijms22158320 (PMC8348959; doi:10.3390/ijms22158320)
Supplement: Supplementary file 1 [file ijms-22-08320-s001.zip]

Archive with 1 entries (1 files):
- ijms-1234809-supplementary.pdf
